# Supplementary material for: Enhancement of the Diversity of Pollinators and Beneficial Insects in Intensively Managed Vineyards
Source: Insects. 2021 Aug 18;12(8):740. doi: 10.3390/insects12080740 (PMC8397089; doi:10.3390/insects12080740)
Supplement: Supplementary file 1 [file insects-12-00740-s001.zip]

Archive with 1 entries (1 files):
- insects-1259911-supplementary.xlsx
