# Supplementary material for: Enhancement of the Diversity of Pollinators and Beneficial Insects in Intensively Managed Vineyards
Source: Insects. 2021 Aug 18;12(8):740. doi: 10.3390/insects12080740 (PMC8397089; doi:10.3390/insects12080740)
Supplement: Supplementary file 1 [file insects-12-00740-s001.zip › insects-1259911-supplementary.xlsx]

## Sheet: FINAL TABLE
Order	Genus	Ecological service	Total	Total	Total
				with	without
Coleoptera	Adalia	Beneficial	33	20	13
Coleoptera	Agapanthia	Pollinator	44	19	25
Lepidoptera	Aglais	Pollinator	8	6	2
Hymenoptera	Amegilla	Pollinator	40	22	18
Hymenoptera	Ammophila	Pollinator	32	20	12
Hymenoptera	Andrena	Pollinator	332	223	109
Hymenoptera	Anthidiellum	Pollinator	2	2	0
Hymenoptera	Anthidium	Pollinator	41	21	20
Lepidoptera	Anthocharis	Pollinator	4	2	2
Hymenoptera	Anthophora	Pollinator	42	28	14
Diptera	Anthrax	Pollinator	7	5	2
Hymenoptera	Apis	Pollinator	426	285	141
Lepidoptera	Aporia	Pollinator	43	23	20
Lepidoptera	Aricia	Pollinator	99	49	50
Hymenoptera	Bembecinus	Pollinator/Beneficial	3	2	1
Hymenoptera	Bembyx	Beneficial	37	21	16
Hymenoptera	Bombus	Pollinator	40	21	19
Diptera	Bombylella	Pollinator	10	7	3
Diptera	Bombylius	Pollinator	10	7	3
Lepidoptera	Brintesia	Pollinator	45	22	23
Lepidoptera	Callophrys	Pollinator	45	21	24
Hymenoptera	Camponotus	Pollinator	51	32	19
Lepidoptera	Carcharodes	Pollinator	24	14	10
Lepidoptera	Celastrina	Pollinator	1	1	0
Hymenoptera	Ceratina	Pollinator	62	37	25
Hymenoptera	Cerceris	Pollinator	33	22	11
Diptera	Ceriana	Pollinator	5	2	3
Coleoptera	Cerocoma	Pollinator/Beneficial	11	6	5
Hymenoptera	Chalicodoma	Pollinator	1	1	0
Diptera	Cheilosia	Pollinator	1	1	0
Hymenoptera	Chrysis	Pollinator	2	2	0
Neuroptera	Chrysoperla	Beneficial	334	212	122
Hymenoptera	Chrysura	Pollinator	1	1	0
Coleoptera	Coccinella	Beneficial	536	301	235
Lepidoptera	Coenonympha	Pollinator	97	53	44
Lepidoptera	Colias	Pollinator	97	54	43
Hymenoptera	Colletes	Pollinator	33	26	7
Diptera	Cylyndromyia	Pollinator/Beneficial	6	5	1
Hymenoptera	Dasypoda	Pollinator	40	12	28
Hymenoptera	Ectemnius	Pollinator	1	1	0
Coleoptera	Enicopus	Pollinator	2	2	0
Hymenoptera	Epeolus	Pollinator	6	6	0
Diptera	Episyrphus	Pollinator/Beneficial	125	79	46
Diptera	Eristalinus	Pollinator/Beneficial	14	10	4
Diptera	Eristalis	Pollinator/Beneficial	421	268	153
Lepidoptera	Erynnis	Pollinator	25	12	13
Hymenoptera	Eucera	Pollinator	41	27	14
Lepidoptera	Euchloe	Pollinator	80	47	33
Hymenoptera	Eumenes	Pollinator	16	9	7
Diptera	Eupeodes	Pollinator/Beneficial	32	19	13
Lepidoptera	Euphydryas	Pollinator	6	0	6
Lepidoptera	Fabriciana	Pollinator	2	0	2
Lepidoptera	Glaucopsyche	Pollinator	35	15	20
Hymenoptera	Habropoda	Pollinator	4	3	1
Hymenoptera	Halictus	Pollinator	111	66	45
Coleoptera	Heliotaurus	Pollinator	197	100	97
Diptera	Hemipenthes	Pollinator	17	8	9
Diptera	Heteralonia	Pollinator	19	12	7
Lepidoptera	Hipparchia	Pollinator	25	12	13
Coleoptera	Hippodamia	Beneficial	58	22	36
Coleoptera	Hoplia	Pollinator	16	6	10
Hymenoptera	Hoplitis	Pollinator	126	80	46
Coleoptera	Hycleus	Pollinator	56	35	21
Hymenoptera	Hylaeus	Pollinator	105	50	55
Lepidoptera	Hyponephele	Pollinator	2	1	1
Lepidoptera	Iphiclides	Pollinator	9	4	5
Lepidoptera	Issoria	Pollinator	104	62	42
Lepidoptera	Lampides	Pollinator/Pest	121	77	44
Coleoptera	Larinus	Pollinator/Pest	2	1	1
Hymenoptera	Lasioglossum	Pollinator	20	9	11
Lepidoptera	Leptotes	Pollinator/Pest	120	79	41
Hymenoptera	Lestica	Pollinator	27	14	13
Neuroptera	Libelloides	Pollinator	2	1	1
Hymenoptera	Lithurgus	Pollinator	3	1	2
Diptera	Lomatia	Pollinator	25	14	11
Diptera	Lucilia	Pollinator	5	2	3
Lepidoptera	Lycaena	Pollinator	140	82	58
Diptera	Machimus	Pollinator/Beneficial	12	6	6
Lepidoptera	Macroglossum	Pollinator	87	48	39
Lepidoptera	Maniola	Pollinator	15	8	7
Hymenoptera	Megachile	Pollinator	21	15	6
Hymenoptera	Megascolia	Pollinator	12	8	4
Lepidoptera	Melanargia	Pollinator	76	37	39
Hymenoptera	Melecta	Pollinator	1	1	0
Hymenoptera	Melitaea	Pollinator	36	17	19
Hymenoptera	Meria	Pollinator	44	18	26
Diptera	Miltogramma	Pollinator/Beneficial	3	3	0
Diptera	Myathropa	Pollinator/Beneficial	60	34	26
Coleoptera	Mylabris	Pollinator	86	45	41
Hymenoptera	Nomada	Pollinator	48	28	20
Coleoptera	Nustera	Pollinator	4	4	0
Diptera	Odontomyia	Pollinator/Beneficial	1	1	0
Coleoptera	Oedemera	Pollinator	128	86	42
Hymenoptera	Ophion	Pollinator	30	17	13
Hymenoptera	Osmia	Pollinator	55	32	23
Coleoptera	Oxythyrea	Pollinator/Pest	84	37	47
Lepidoptera	Pandoriana	Pollinator	126	69	57
Hymenoptera	Panurgus	Pollinator	36	26	10
Lepidoptera	Papilio	Pollinator	36	18	18
Diptera	Paragus	Pollinator/Beneficial	4	3	1
Lepidoptera	Pararge	Pollinator	56	32	24
Diptera	Peleteria	Pollinator/Beneficial	27	14	13
Hymenoptera	Philanthus	Pollinator/Beneficial	42	27	15
Diptera	Phthiria	Pollinator	2	1	1
Diptera	Physocephala	Pollinator	5	4	1
Lepidoptera	Pieris	Pollinator/Pest	131	77	54
Hymenoptera	Polistes	Beneficial	34	16	18
Lepidoptera	Polyommatus	Pollinator	244	144	100
Lepidoptera	Pontia	Pollinator	67	32	35
Coleoptera	Protaetia	Pollinator	3	2	1
Lepidoptera	Pyronia	Pollinator	59	33	26
Coleoptera	Rhagonycha	Pollinator	63	34	29
Hymenoptera	Rodanthidium	Pollinator	3	2	1
Lepidoptera	Satyrium	Pollinator	44	25	19
Diptera	Scaeva	Pollinator/Beneficial	5	3	2
Hymenoptera	Sceliphron	Pollinator/Beneficial	4	1	3
Hymenoptera	Scolia	Pollinator/Beneficial	2	0	2
Diptera	Sphaerophoria	Pollinator/Beneficial	318	171	147
Hymenoptera	Sphecodes	Pollinator/Beneficial	9	7	2
Lepidoptera	Spialia	Pollinator	19	9	10
Hymenoptera	Stelis	Pollinator	1	1	0
Coleoptera	Stenopterus	Pollinator	15	10	5
Coleoptera	Stenurella	Pollinator	2	2	0
Lepidoptera	Strymon	Pollinator	46	26	20
Hymenoptera	Synhalonia	Pollinator	3	2	1
Lepidoptera	Syrichtus	Pollinator	12	9	3
Diptera	Syritta	Pollinator/Beneficial	275	158	117
Hymenoptera	Tachysphex	Pollinator/Beneficial	10	6	4
Hymenoptera	Tenthredo	Pollinator	35	20	15
Hymenoptera	Tetralonia	Pollinator	16	12	4
Lepidoptera	Thymelicus	Pollinator	53	29	24
Hymenoptera	Thyreus	Pollinator	6	4	2
Diptera	Thyridanthrax	Pollinator/Beneficial	3	2	1
Coleoptera	Trichodes	Pollinator/Beneficial	81	45	36
Coleoptera	Tropinota	Pollinator	160	119	41
Diptera	Usia	Pollinator	3	3	0
Coleoptera	Valgus	Pollinator	2	2	0
Lepidoptera	Vanessa	Pollinator	91	32	59
Hymenoptera	Vespula	Pollinator	25	15	10
Diptera	Villa	Pollinator	25	17	8
Hymenoptera	Xylocopa	Pollinator	140	88	52
Lepidoptera	Zygaena	Pollinator	6	1	5
TOTAL			7950	4642	3308
